# Supplementary material for: Theanine Improves High-Dose Epigallocatechin-3-Gallate-Induced Lifespan Reduction in Caenorhabditis elegans
Source: Foods. 2021 Jun 17;10(6):1404. doi: 10.3390/foods10061404 (PMC8235257; doi:10.3390/foods10061404)
Supplement: Supplementary file 1 [file foods-10-01404-s001.zip]

Archive with 1 entries (1 files):
- foods-1230592-supplementary.pdf
